# Supplementary material for: Isoform‐specific upregulation of FynT kinase expression is associated with tauopathy and glial activation in Alzheimer's disease and Lewy body dementias
Source: Brain Pathol. 2021 Jan 29;31(2):253–66. doi: 10.1111/bpa.12917 (PMC8017997; doi:10.1111/bpa.12917)
Supplement: Supplementary file 3 [file BPA-31-253-s003.xlsx]

## Sheet: Sheet1
GO Term ID (Categories)	Description (FynT positively correlated genes)	Count	%	Fold Enrichment	Benjamini	FDR	Gene
GO:0005913 (CC)	cell-cell adherens junction	34	6.64062	4.07286	2.63506e-09	2.45486e-08	ANLN, CALD1, CAST, CLIC1, CNN3, CTNNA1, DOCK9, ERC1, EZR, FLNA, FMNL2, FNBP1L, HSPA1A, HSPA1B, HSPA5, ITGA6, ITGB1, IQGAP1, KIF5B, KTN1, MACF1, MYH9, PAK2, PDLIM5,PKN2, PPFIBP1, RDX, STK38, SORBS1, SWAP70, TJP1, TJP2, TLN1,TMEM2
GO:0005925 (CC)	focal adhesion	37	7.22656	3.6614	4.68556e-09	5.8202e-08	ANXA5, CAPN2, CAT, CD44, CNN3, CPNE3, CTNNA1, DDR2, DOCK7, DST, ENAH, EPB41L2, EZR,FLNA, FLT1, G3BP1,GNA12, HSPA1A,HSPA1B, HSPA5, ITGA6, ITGB1, IQGAP1, LCP1, MSN, MYH9, NFASC, PALLD, PPFIA1, PPFIBP1, PTPN12, RDX, SNAP23, SORBS1, SYNE2, TLN1, YES1
GO:0030027 (CC)	lamellipodium	18	3.51562	4.35287	5.61903e-05	0.00122148	ARHGEF6, CTNNA1, ENAH, INPPL1, ITGB1, ITSN1, PALLD, PHACTR4, PKN2, PLCG1, PTPN13, RAB13, RDX, ROCK1, RUFY3, SPATA13, STX2, SWAP70
GO:0030175 (CC)	filopodium	12	2.34375	6.53952	9.64476e-05	0.00269566	DMD, ENAH, EZR, INPPL1, ITGA6, ITGB1, LCP1, MSN, RDX, RUFY3, SPATA13, UTRN
GO:0001726 (CC)	ruffle	13	2.53906	5.58887	0.000152581	0.0047385	CLIP1, EZR, ITGB1, IQGAP1, LCP1, MKLN1, MYH9, PALLD, PLCG1, RDX, ROCK1, TLN1, TRPM7
GO:0048471 (CC)	perinuclear region of cytoplasm	37	7.22656	2.30533	0.000228749	0.00781449	AKAP13, CALCOCO2, CCAR1, CDK5RAP2, CHI3L1, CLIC1, CLIC4, CLU, CSF1, DNAJB6, EZR, FLNA, FXR1, GBP2, GBP3, HSPA1A, HSPA1B, ITGB1, KIF5B, KIF5A, MAP7, MRVI1,MSN, MYO9B, NEDD4, NPC1, PAK2, PKN2, PREX1, RAB29, SLC39A12, SPAG9, SPP1, STOM, TPD52L1, TRIP10, YBX3
GO:0005856 (CC)	cytoskeleton	26	5.07812	2.71158	0.000499239	0.0186069	CALCOCO2, CALD1, CDK5RAP2, DMD, DST, ENAH, EPB41L2, EPB41L4A, EZR, FNBP1, FNBP1L, HIP1, INPPL1, MACF1, MICAL3, MSN, PARD3, PTPN13, RAB29, RDX, ROCK1, SNX31, STOM, SWAP70, TRIP10, UTRN
GO:0015629 (CC)	actin cytoskeleton	19	3.71094	3.37225	0.00053063	0.021425	ANLN, CALD1, CLIC4, CNN3, CTNNA1, DDX58, DST, EZR, FLNA, IQGAP1, IVNS1ABP, LCP1, MYH9, MYO9B, NEB, OPHN1, PALLD, PDLIM5, STAG2
GO:0098609 (BP)	cell-cell adhesion	24	4.6875	3.22584	0.00399782	0.00299833	ANLN, CALD1, CAST, CNN3, DOCK9, ERC1, FMNL2, FNBP1L, HSPA1A, HSPA5, IQGAP1, KIF5B, KTN1, MACF1, PAK2, PDLIM5, PKN2, PPFIBP1, RDX, STK38, SWAP70, TJP1, TJP2, TMEM2
GO:0016569 (BP)	covalent chromatin modification	14	2.73438	4.51285	0.0152467	0.0229976	BAG6, BANP, BRD2, BRD9, CHD2, CHD1, CHD7, CHD9, DEK, DNMT1, EMSY, HMGN3, NCOR1, SMARCC1
GO Term ID (Categories)	Description (FynT negatively correlated genes)	Count	%	Fold Enrichment	Benjamini	FDR	Genes
GO:0043209 (CC)	myelin sheath	54	3.7948	4.75354	3.63844e-20	2.21762e-19	ACTB, ACTG1, ACTR1A, ATP1A1, ATP1A3, ATP1B1, ATP5A1, ATP5B, ATP5C1, ATP6V1A, ATP6V1B2, CDC42, CLTC, CNTN1, CNTNAP1, DLAT, DLD, DNM1, EHD3, ENO2, GDI1, GNAO1, GNB1, GNB5, GOT2, GPI, IDH3A, IMMT, MDH1, NAPA, NAPB, NAPG,NDUFS1, NEFL, NSF, PACSIN1, PDCD6IP, PLCB1, PGAM1, PITPNA, SDHA, SLC25A12, SNAP25, STXBP1,SUCLA2, SYN1, SYN2, TAGLN3,UCHL1, UQCRC1, UQCRC2, VCP, VDAC1, VDAC2,
GO:0030054 (CC)	cell junction	91	6.39494	2.65274	1.61839e-15	1.31521e-14	AMPH, ANKS1B, ARFGEF2, ARHGAP32, ARHGAP44, ATAD1, ATCAY, ATP2B2, BCAS2, CADPS, CADPS2, CAMK2A, CDK16, CDK5, CHRM3, CLSTN1, COLQ, CYFIP2, DLG2, DLGAP1, DMXL2, DNM1L, DOC2A, DRP2, EPHA4, FAIM2, FMR1, GABBR1, GABBR2, GABRA1, GABRA4, GABRB2, GABRB3,GABRD, GABRG2, GAD2, GLRB, GPHN, GRIA2, GRIA3, GRIA4, GRIK1, GRIN1, GRIN2A, GRIN2B, ICA1, KCNAB2, KCNC2, LRRC7, LRRK2, MAGI1, MAP1B, NETO1, NRXN1, OLFM1, …
GO:0014069 (CC)	postsynaptic density	50	3.5137	3.63596	2.6612e-13	2.69784e-12	ADD2, ALS2, ANKS1B, ARHGAP32, ARHGEF2, ATP1A1, BMPR2,CAMK2A, CAMK2G, CAP2, CDK5, CLSTN1, CLSTN3, CNKSR2, CTNNA2, DCLK1, DLG2, DLG3, DLGAP1, DMTN, DNAJC6, DNM3, DRP2, EPB41L3, EPHA4, FMR1, GRIN1, GRIN2A, GSK3B, ITPR1, KALRN, KCNAB2, LIN7A, LRP8, LRRC7, MAP1B, NETO1, NPTN, NSF, NTRK2, PCLO, PJA2, PTK2B, RTN4, SIPA1L1, SPTBN1, SORCS3, SYN1, SYNGAP1, VPS35
GO:0008021 (CC)	synaptic vesicle	33	2.31904	4.79946	5.40512e-12	6.58917e-11	AMPH, APBA2, ATP6V0D1, CLCN3, DGKI, DMXL2, DNM1, CDK16, GRIN1, GRIN2A, NDEL1, PPT1, PTPRN, RAB3C, RAB5A, RPH3A, SLC6A17, SLC30A3, SNAP25, STX1A, STX1B, STXBP5, SV2A, SV2B, SVOP,SYN1, SYN2, SYP, SYT1, TPRG1L, VDAC1, VDAC2, WDR7
GO:0045211 (CC)	postsynaptic membrane	49	3.44343	3.10728	2.27526e-10	3.23579e-09	KCNC2, GRIK1, GABRB3, CLSTN3, GABRB2, CLSTN1, GABBR1, GABBR2, NETO1, GPHN, ANK1, GRIN2B, ANK2, ANK3, NSG1, DLG3, HTR3B, LRRC7, DLG2, CNKSR2, GABRD, ANKS1B, GABRG2, GLRB, DLGAP1, GABRA1, GABRA4, GRIN1, FMR1, GRIN2A, GRIA3, GRIA4, CDK5, ATAD1, LIN7A, PJA2, EPHA4, ARHGAP32, SYNE1, CADPS2, GRIA2, CHRM3, DRP2, GRM7, SIPA1L1, TENM2, NTRK2, APBB1, FAIM2
GO:0030672 (CC)	synaptic vesicle membrane	23	1.6163	5.59541	1.3572e-09	2.48164e-08	SCAMP1, SYT1, ICA1, SVOP, STX1A, DNM1L, PTPRN2, SLC6A17, RPH3A, AMPH, SLC17A7, GAD2, DMXL2, SLC17A6, DOC2A, SYN1, SYN2, SV2B, SLC30A3, SV2A, LRRK2, VAMP1, SCAMP5
GO:0030424 (CC)	axon	49	3.44343	2.95331	1.38797e-09	2.25592e-08	ALS2, KCNC2, SLC6A1, CADM2, ATL1, FGF13, ATCAY, APP, CNTNAP2, PAK1, GABRG2, PTPRK, STMN2, FMR1, SCN2A, CDK5, PTPRO, CTNNA2, GRM7, RAB5A, CNTN4, SLC38A1, LRRK2, UNC13A, DCC, KATNB1, PPT1, AZIN2, GAD2, PTK2B, KLC1, INPP5F, NEFL, OLFM1, HCN1, DNM3, HTT, NF1, GARS, ATP1A3, YWHAE, RUFY3, EPHA5, EPHA4, TENM3, LRP8, ADAM22, MYH10, HTR2A
GO:0045202 (CC)	synapse	42	2.95151	3.10483	7.39611e-09	1.50264e-07	KCNC2, PPFIA2, SLC9A6, GABRB3, SNCB, TLN2, GABRB2, CADM2, WASF1, CACNB4, NRCAM, ATP2B2, ATCAY, APP, PACSIN1, PRRT1, SYN2, DTNB, DNAJC6, SLC4A7, OLFM3, RAPGEF2, USP14, OLFM1, GABRD, NMNAT2, PHACTR1, DLGAP1, GABRA1, GRIN1, FMR1, PDZD11, ATP1A3, DGKI, RPH3A, PTPRN, PCLO, CHRM3, TENM2, CYFIP2, APBB1, SH3GL2
GO:0043005 (CC)	neuron projection	48	3.37316	2.70994	3.08281e-08	8.14222e-07	MYO5A, PAM, SYT1, SLC6A1, SYNJ1, FGF13, GABBR2, PIN1, NRCAM, SYP, ATCAY, CDC42, GRIN2B, ANK2, ANK3, SLC4A8, SV2B, SLC30A3, SV2A, CDK16, RAPGEF2, SNAP25, CNKSR2, GDI1, STX1A, CAMK1G, BRAF, CPNE5, STMN2, GRIN1, FMR1, GRIN2A, PARK2, RPH3A, PTPRO, ATP13A2, LIN7A, GPI, CDH13, SLC17A6, DOC2A, RASGRF1, TENM2, MAP2, TENM3, CYFIP2, LRRK2, UNC13A
GO:0043025 (CC)	neuronal cell body	56	3.93535	2.37872	1.3917e-07	3.95844e-06	ALS2, KCNH1, UCHL1, ATP2B2, PRKAR2B, SEZ6L2, CDC42, TIAM1, ATXN10, DLG3, CNTNAP2, SLC25A27, PTBP2, RAPGEF2, PTPRK, ARHGEF2, STMN2, NRXN1, PTPRN, PPARGC1A, CDK5, PLXDC1, RRM1, RAB5A, LRRK2, SEZ6, MYO5A, SCN1A, CPLX2, KATNB1, BMPR2, AKAP9, PPT1, PDE1B, KLC1, PTK2B, PDE1A, CAMK2D, INPP5F, PAFAH1B1, OLFM1, CNKSR2, KIF3A, SLC12A5, DGKI, ATP13A2, EPHA5, SLC4A10, GSK3B, SPTBN2, LRP8, MTOR, APBB1, CACNA1…
GO:0030426 (CC)	growth cone	30	2.10822	3.46043	2.47457e-07	7.54125e-06	ALS2, MYO5A, USP9X, KATNB1, CTNND1, CYTH2, FGF13, PTK2B, KLC1, DLG3, PAFAH1B1, PTBP2, SNAP25, NEFL, NGEF, STMN2, FMR1, CDK5, PTPRO, RUFY3, DCTN2, RASGRF1, GSK3B, TENM2, TMOD2, CALM3, LRRK2, APBB1, CALM1, MYH10
GO:0030425 (CC)	dendrite	57	4.00562	2.27665	4.4131e-07	1.43455e-05	ALS2, KCNC2, KCNH1, SLC9A6, RBM3, GABBR1, FGF13, KCNIP3, ATCAY, ANK3, ATXN10, CNTNAP2, PAK1, ACAD9, PTPRK, OPA1, FMR1, CDK5, CHRM3, GNB1, GRM7, PLXDC1, NPTN, RAB5A, RELN, GNAS, LRRK2, CHL1, KPNA1, CPLX2, BMPR2, PPT1, AZIN2, PCSK2, GPHN, SYN1, PTK2B, INPP5F, HCN1, GLRB, GNAO1, BECN1, HTT, GRIN1, NF1, GRIA4, RUFY3, EPHA5, EPHA4, PLK2, TENM2, DRP2, MAPK8IP3, LRP8, MTOR, CACNA1A, HTR2A
GO:0043195 (CC)	terminal bouton	21	1.47576	4.53204	4.93222e-07	1.70351e-05	KCNC2, SYT1, CPLX2, PTPRN2, GRIN1, SYNJ1, STXBP1, NAPA, SYP, APP, SYN1, AAK1, NTRK2, RAB5A, AP3D1, SV2A, LRRK2, VAMP1, UNC13C, UNC13A, AP2M1
GO:0042734 (CC)	presynaptic membrane	20	1.40548	4.31623	2.60901e-06	0.000100712	KCNH1, KCNC2, SYT1, FMR1, GABBR1, GRIN2A, NRXN1, RIMS2, RIMS1, SYP, GAD2, ZDHHC17, CADPS2, GRM7, NPTN, UNC13C, CAMK2A, APBB1, SNAP25, UNC13A
GO:0005802 (CC)	trans-Golgi network	30	2.10822	2.95154	7.60997e-06	0.00032468	PAM, SLC9A7, SORL1, KIAA1324, GSAP, NBEA, ARFGEF2, AZIN2, AMPH, AP2B1, GBF1, DOPEY2, RAB6A, CLASP2, DOPEY1, SNAP25, RBFOX1, SCAMP1, ARL1, NMNAT2, BECN1, BIRC6, GCC2, ATXN2, TRAPPC9, ATP9A, ATP8A2, CLIP3, LRRK2, ATP8A1
GO:0000502 (CC)	proteasome complex	19	1.33521	4.2371	7.86384e-06	0.000319534	UBR1, PSMA1, PSMC6, PSMB7, PSMD13, PSMD12, VCP, PSMC4, PSMD11, PSMC3, PSMA5, PSMA4, PSMC2, PSMD1, PSMD2, PSMD3, PSME3, PSMD7, USP14
GO:0048786 (CC)	presynaptic active zone	13	0.913563	5.99808	1.53139e-05	0.000684481	PPFIA2, DGKI, RIMS2, PCLO, RIMS1, SLC17A7, SYP, SYN1, GRM7, SV2A, UNC13C, GAD1, UNC13A
GO:0022624 (CC)	proteasome accessory complex	10	0.702741	7.87078	3.08117e-05	0.00150239	PSMC6, PSMD13, PSMD12, PSMC4, PSMC3, PSMD11, PSMC2, PSMD1, PSMD2, PSMD3
GO:0043197 (CC)	dendritic spine	22	1.54603	2.94367	0.000335916	0.0191105	ALS2, ANKS1B, DNM3, FMR1, GRIN1, MAP1B, CTNND1, FRMPD4, DGKI, ARFGEF2, PTPRO, PRKAR2B, EPHA4, ARHGAP32, APP, ARHGAP44, TIAM1, TENM2, SIPA1L1, APBB1, SEZ6, MYH10
GO:0098794 (CC)	postsynapse	10	0.702741	6.08197	0.000370143	0.0218098	SLC29A1, SLC17A7, MEF2C, GSK3A, RAB3GAP1, GSK3B, FMR1, PPP3CA, LRRK2, ADGRB3
GO:0031252 (CC)	cell leading edge	13	0.913563	4.46011	0.000419571	0.0255749	PRKCZ, NDEL1, GBF1, LDB1, AAK1, PRKCI, LDB2, PAFAH1B1, SSX2IP, TUBG1, CLASP2, BCAS3, DCTN1
GO:0031201 (CC)	SNARE complex	15	1.05411	3.78688	0.000537928	0.0360685	SYT1, STX1A, NAPG, NAPA, SNX4, NAPB, STX1B, STXBP5L, SCFD1, STXBP5, SYN2, VAMP4, VAMP1, SNAP25, SCAMP5
GO:0015630 (CC)	microtubule cytoskeleton	26	1.82713	2.53933	0.00055319	0.0393395	NUAK1, KATNB1, ACTR1A, KIFAP3, ACTR1B, PMS2, STRBP, TUBG2, CDK16, GAPDH, PPP2R1A, KIF3B, KIF3A, DNM1L, CKAP5, PRKCI, CHP1, VPS41, TACC1, MARK1, FMN1, MFN2, SPAG6, MAP7D2, MAPRE3, SPTAN1
GO:0005768 (CC)	endosome	36	2.52987	2.14085	0.000566164	0.0414123	C9ORF72, PRKCZ, LEPROTL1, SNX17, SORL1, ASTN1, APP, PACSIN1, PAK3, RBSN, NSG1, VPS4B, DOPEY2, VPS35, SLC30A3, DOPEY1, VPS11, VPS36, STS, BECN1, STMN2, FLOT1, PRKCI, BIRC6, ATP1A1, DGKH, OCIAD1, PTPRN, ATP6V1E1, ATP9A, NTRK2, RAB5A, ATP8A2, VAMP4, TOM1, LRRK2
GO:0016192 (BP)	vesicle-mediated transport	40	2.81096	3.40705	2.4578e-08	2.39286e-08	MYO5A, AP1B1, CLTC, VPS33B, STXBP5L, RTN3, C15ORF38-AP3S2, AP2B1, AP3M2, ACTR1A, OSBPL1A, AP3B2, AP3D1, BCAS3, VPS11, NSF, VPS39, MYO5B, AP2M1, SEC23A, STX1A, NCALD, PRKCI, AHI1, VPS41, PARK2, STX1B, ERGIC3, TRAPPC11, AP2A2, COPG2, COPG1, STXBP5, TSC2, SPTBN2, VAMP4, MAPK8IP3, SYTL2, VAMP1, KALRN
GO:0034220 (BP)	ion transmembrane transport	48	3.37316	2.95927	2.56906e-08	3.75178e-08	ATP1B1, GABRB3, GRIK1, GABRB2, ATP6AP1, ATP6V1G2, ATP6V1B2, FXYD6, ATP2B1, ANXA6, ATP2B2, UNC79, ATP2B3, GRIN2B, SLC24A2, ANO3, DLG3, NALCN, NEDD4L, ATP6V0D1, HTR3B, GABRG2, GLRB, GABRA1, GABRA4, NCALD, PDZD11, ATP1A3, ATP6V1H, GRIA3, ATP1A1, GRIA4, ARHGEF9, ATP13A2, ATP6V1D, ATP6V1C1, ATP6V1A, ATP2A2, GRIA2, ATP6V1E1, ATP6V0A1, CALM3, UNC80, RYR2, CLCN6, CLCN4, CALM1, ATP8A1
GO:0006886 (BP)	intracellular protein transport	52	3.65425	2.85268	4.34084e-08	2.11308e-08	COPA, RAB3GAP2, AP1B1, VIPAS39, CLTC, KCNIP3, AP2B1, AP3B2, STAM, TLK1, VPS11, NSF, SEC23A, ARHGEF2, STX1A, VPS41, HERC2, RPH3A, STX1B, CDK5, COPG2, COPG1, IPO5, TOM1, SLU7, SNX13, NAPG, TBC1D9, SNX17, RABGAP1L, NAPA, NAPB, RIMS2, RIMS1, C15ORF38-AP3S2, AP3M2, KLC1, CHM, BCAP29, AP3D1, VPS35, SCG5, APPBP2, TBC1D30, TNPO2, VPS39, AP2M1, RANBP17, AP2A2, TOM1L2, AP2A1, SYTL2
GO:0000165 (BP)	MAPK cascade	54	3.7948	2.66842	6.02772e-08	1.17369e-07	MEF2C, MEF2A, FGF13, CAMKK2, GRIN2B, PAK3, PSMD1, PSMD2, PSMD3, PAK1, RAPGEF2, PSMD7, BRAF, GRIN2A, PSMA1, RASGRF2, RASGRF1, PSMA5, PSMA4, PSME3, LRRK2, SPTB, PPP5C, ERBB4, CAMK2G, AKAP9, KIT, RASAL2, PSMB7, PTK2B, CAMK2D, CAMK2B, CAMK2A, NEFL, LAMTOR3, NLK, NF1, PTPRA, GRIN1, MEF2D, PSMC6, PSMD13, PSMC4, PSMD12, PSMD11, PSMC3, PSMC2, SPTBN2, CALM3, SPTBN1, SYNGAP1, GFRA2, CALM1, SPTAN1
GO:0016241 (BP)	regulation of macroautophagy	20	1.40548	5.88491	1.05925e-07	2.57817e-07	EXOC7, UCHL1, ATP6V1H, ATP6V1G2, ATP6V1B2, ATP6V1D, CDK5, ATP13A2, CAPN1, ATP6V1C1, ATP6V1A, ATP6V1E1, ATP6V0A1, VPS35, MAPK8, PRKAA2, ATP6V0D1, GAPDH, GBA, EXOC1
GO:0007268 (BP)	chemical synaptic transmission	49	3.44343	2.64331	4.79119e-07	1.39938e-06	SYT1, SLC6A1, GRIK1, SNCB, GABRB2, GABBR2, FGF12, RTN3, KCNQ5, KCNQ3, GRIN2B, DLG3, DLG2, USP14, GRIN2A, PTPRS, NRXN1, CDK5, DOC2A, GRM7, UNC13C, UNC13A, MYO5A, SNAP91, CACNB1, CACNB2, AKAP9, PPT1, CACNB4, AMPH, GAD2, SYN1, SYN2, APBA2, PAFAH1B1, GAD1, SNAP25, GABRD, DLGAP1, GLRB, PTPRD, SLC12A5, GRIN1, GRIA3, GRIA4, PDE7B, GRIA2, GLS, HTR2A
GO:0010976 (BP)	positive regulation of neuron projection development	26	1.82713	3.78221	4.50411e-06	1.53479e-05	PPP2R5B, STMN2, KATNB1, PRKCI, UBE2V2, KIDINS220, FIG4, MARK2, FAM134C, SERPINF1, NDRG4, PTK2B, NME1, NTRK2, TENM3, NPTN, ATP8A2, CNTN1, RELN, CAMK2B, NCKIPSD, RAPGEF2, NEGR1, APBB1, TMEM30A, CAMK1D
GO:0007269 (BP)	neurotransmitter secretion	19	1.33521	4.82332	9.52417e-06	3.70903e-05	PPFIA2, SYT1, STX1A, NRXN3, NAAA, PTPRN2, STXBP1, PDZD11, PPT1, NRXN1, DGKI, RIMS1, LIN7A, GAD2, SYN1, SYN2, GAD1, SNAP25, UNC13A
GO:0006887 (BP)	exocytosis	24	1.68658	3.74365	1.81973e-05	7.97251e-05	MYO5A, SCAMP1, EXOC7, VPS52, PDZD11, ARFGEF2, RIMS1, LIN7A, STXBP5L, CADPS, MIA3, ANK1, ARHGAP44, STXBP5, VAMP4, SYTL2, PAK1, VAMP1, UNC13C, CDK16, NSF, MYH10, EXOC1, SCAMP5
GO:0048013 (BP)	ephrin receptor signaling pathway	24	1.68658	3.61306	3.37014e-05	0.000164058	ACTB, NGEF, ROCK2, GRIN1, ARPC1A, ACTG1, EPHA5, CDC42, ACTR2, EPHA4, AP2B1, AP2A2, EPHB6, GRIN2B, PAK3, AP2A1, TIAM1, SIPA1L1, CHN1, PAK1, WASL, DNM1, AP2M1, KALRN
GO:0007399 (BP)	nervous system development	49	3.44343	2.21043	9.31727e-05	0.000498933	MEF2C, CPLX2, GDA, GRIK1, ERBB4, PPP2R5D, CAMK2G, NELL1, L1CAM, PPT1, FGF13, FGF12, APLP1, PCSK2, BZW2, GSS, APP, ATXN10, CRMP1, APBA2, DLG3, VPS13A, OLFM1, DCLK1, DLG2, RBFOX1, RBFOX2, GLRB, FKTN, MAP1B, GAS7, DCTN1, SDHA, MEF2D, MYT1L, SLC4A10, DOC2A, NDEL1, CHRM3, GSK3A, MTR, TMOD2, CNTN4, SCN8A, SMARCA2, GFRA2, SMARCA4, KALRN, PRPS1
GO:0051437 (BP)	positive regulation of ubiquitin-protein ligase activity involved in regulation of mitotic cell cycle transition	21	1.47576	3.57741	0.000180117	0.00149067	ANAPC1, BTRC, ANAPC4, CDC27, PSMA1, PSMC6, PSMB7, PSMD13, PSMD12, PSMC4, PSMD11, PSMC3, PSMA5, PSMA4, PSMC2, PSMD1, PSMD2, PSMD3, PSME3, PSMD7, CUL1
GO:0006521 (BP)	regulation of cellular amino acid metabolic process	17	1.19466	4.3156	0.000184399	0.00143634	AZIN1, PSMA1, PSMC6, PSMB7, PSMD13, PSMD12, PSMC4, PSMD11, PSMC3, PSMA5, PSMA4, PSMC2, PSMD1, PSMD2, PSMD3, PSME3, PSMD7
GO:0043161 (BP)	proteasome-mediated ubiquitin-dependent protein catabolic process	38	2.67041	2.42354	0.000190917	0.00139417	ANAPC1, ANAPC4, BTBD1, BTBD3, BTBD11, BTRC, CDC27, CLOCK, CRBN, CUL1, DDB1,DZIP3, FAF1, GSK3A, GSK3B, NEDD4L, PARK2, PLAA, PSMA1, PSMA4, PSMA5, PSMB7, PSMC2, PSMC3, PSMC4, PSMC6, PSMD1, PSMD2, PSMD3, PSMD7, PSMD11, PSMD12,PSMD13, PSME3, TBL1XR1, UBE2W, UCHL1, VCP
GO:0006897 (BP)	endocytosis	30	2.10822	2.79427	0.000198395	0.00125562	AAK1, AMPH, AP2A1,APLP1, APP, ATP6V1H, ATP9A, BECN1, C9ORF72, CYTH2, CDC42, DNM1,DNM3, DNM1L, LRP8, LRRK2, NECAP1, NME1, RAB5A, RBSN, SGIP1, SNX10, SNAP91, SNX4, STEAP2, SYP, TOM1, TSC2, USP33, ZFYVE9,
GO:0006099 (BP)	tricarboxylic acid cycle	13	0.913563	5.80374	0.000202234	0.00118146	DLAT, DLD, FH, IDH3A, IDH3B, IDH3G, MDH1, NNT, OGDH, OGDHL, PDHB, SDHA, SUCLA2,
GO:0035249 (BP)	synaptic transmission, glutamatergic	11	0.773015	6.78166	0.000244678	0.00214416	ALS2, CACNA1A, CDH8, CDK5, CLSTN3, GRIN1, NAPA, NAPB, PARK2, SLC17A7, UNC13A,
GO:0019886 (BP)	antigen processing and presentation of exogenous peptide antigen via MHC class II	23	1.6163	3.2367	0.000258872	0.00252062	ACTR1A, ACTR1B, AP1B1, AP2A1, AP2A2, AP2B1, AP2M1, CLTC, DCTN1, DCTN2, DYNC1H1, DYNC1I1, DYNC2H1, DYNC2LI1, KIF3A, KIF3B, KIFAP3, KLC1, OSBPL1A, SEC23A, SEC31A, SH3GL2, SPTBN2,
GO:0060071 (BP)	Wnt signaling pathway, planar cell polarity pathway	23	1.6163	3.2367	0.000258872	0.00252062	AP2A1, AP2A2, AP2B1, AP2M1, CDC42, CLTC, PSMA1, PSMA4, PSMA5, PSMB7, PSMC2, PSMC3, PSMC4, PSMC6, PSMD1, PSMD2, PSMD3, PSMD7, PSMD11, PSMD12, PSMD13, PSME3, TIAM1
GO:0006888 (BP)	ER to Golgi vesicle-mediated transport	32	2.24877	2.58936	0.000277756	0.00283974	ANK1, ANK2, ANK3, ARFGAP2, BCAP29, COG1, COPA, COPG1, COPG2, DCTN1, DCTN2, DDHD2, DYNC1H1, DYNC1I1, DYNC2H1, DYNC2LI1, GBF1, HYOU1, MIA3, NAPA, NRBP1, NSF, RAB2A, SEC23A, SEC31A, SPTAN1, SPTB, SPTBN1, SPTBN2, VAMP4, VAPB, VCP,
GO:0015991 (BP)	ATP hydrolysis coupled proton transport	13	0.913563	5.25964	0.000385912	0.00413359	ATP1A1, ATP1A3, ATP5A1, ATP5B, ATP5G1, ATP6AP1, ATP6V0A1, ATP6V0D1, ATP6V1B2, ATP6V1A, ATP6V1C1, ATP6V1E1, ATP6V1H
GO:0007612 (BP)	learning	17	1.19466	3.86133	0.000664824	0.00744568	ATAD1, ATP8A1, CNTNAP2, ELAVL4, FGF13, NRXN1, NRXN3, NTRK2, PARK2, PPP3CB,PRKAR2B, SLC6A1, SLC12A5, SLC24A2, SORCS3, SYNJ1, VDAC1
GO:0051436 (BP)	negative regulation of ubiquitin-protein ligase activity involved in mitotic cell cycle	19	1.33521	3.46464	0.000800345	0.0093537	ANAPC1, ANAPC4, CDC27, PSMA1, PSMA4, PSMA5,PSMB7,PSMC2, PSMC3, PSMC4, PSMC6, PSMD1, PSMD2, PSMD3, PSMD7, PSMD11, PSMD12, PSMD13, PSME3
GO:0038061 (BP)	NIK/NF-kappaB signaling	18	1.26493	3.53095	0.00106741	0.013516	BTRC, CUL1, PSMA1 ,PSMA4, PSMA5, PSMB7, PSMC2, PSMC3,PSMC4, PSMC6, PSMD1, PSMD2, PSMD3, PSMD7, PSMD11, PSMD12, PSMD13, PSME3
GO:2000463 (BP)	positive regulation of excitatory postsynaptic potential	10	0.702741	6.4734	0.00110245	0.013423	GRIN1, NETO1, NRXN1, PRKCZ, PTK2B, RELN, RIMS1, RIMS2, STX1A, STX1B,
GO:0048813 (BP)	dendrite morphogenesis	13	0.913563	4.54888	0.00179409	0.0235987	BTBD3, CACNA1A, CAMK2A, CDK5, CTNNA2, DCLK1, ELAVL4, FMN1, HPRT1, KIDINS220, MAP2, MEF2A, RBFOX2,
GO:0001764 (BP)	neuron migration	23	1.6163	2.83597	0.0018482	0.0252113	ASTN1, BBS4, CDK5, CDKL5, CHL1, DCC, DCLK1, ELP3, FGF13, KIAA0319, MARK1, MARK2, MEF2C, MYH10, NDEL1, NRCAM, NTRK2, PAFAH1B1, RAPGEF2, RELN, TOP2B, USP9X, YWHAE,
GO:0002223 (BP)	stimulatory C-type lectin receptor signaling pathway	23	1.6163	2.83597	0.0018482	0.0252113	BTRC, CUL1, PAK1,PAK3, PRKACA, PRKACB, PSMA1,PSMA4, PSMA5, PSMB7, PSMC2, PSMC3, PSMC4, PSMC6, PSMD1, PSMD2, PSMD3, PSMD7, PSMD11, PSMD12, PSMD13, PSME3, TAB3
GO:0072659 (BP)	protein localization to plasma membrane	17	1.19466	3.49358	0.00214345	0.0302867	ANK2, ANK3, ATP1B1, C2CD5, DPP6, DPP10, EPB41L3, FGF13, GPR158, KCNIP3, KCNIP4, MYO5A, PRKCZ, RAPGEF2, SCP2, STXBP1, SYTL2
GO:0061025 (BP)	membrane fusion	14	0.983837	4.11944	0.0022109	0.0323178	ANXA7, CHP1, DNM1, DNM1L, DNM1P46, DNM3, HACE1, NAPA, NAPB, NAPG, RIMS1, STX1A, STX1B, VPS33B,
GO:0031175 (BP)	neuron projection development	22	1.54603	2.8483	0.00250803	0.0378877	APP, ATCAY, ATXN10, CAMSAP2, CAPZB, CDK5, CDK16, CNTN1, CNTNAP2, CNTN4, CUL4B, FRY, GBA, GNAO1, HERC1, LAMB1, MAP2,PTK2B, PTPRK, PTPRM, RAPGEF2, RASGRF1,
GO:0060079 (BP)	excitatory postsynaptic potential	11	0.773015	5.08624	0.00300479	0.0483301	CDK5, DGKI, GRIN1, GRIN2A, LRRK2, MEF2C, SLC17A7, SLC29A1, PPP3CA, RAB3GAP1, SEZ6
